# Supplementary material for: Functional Dissection of the TBK1 Molecular Network
Source: PLoS One. 2011 Sep 8;6(9):e23971. doi: 10.1371/journal.pone.0023971 (PMC3169550; doi:10.1371/journal.pone.0023971)
Supplement: Table S1 — Mass Spectrometry dataset. A list of proteins identified by MS in TBK1-related pulldowns. Proteins are divided into 3 groups: baits (name in bold, violet background), specific binders (bold), non-specific binders (regular font). Columns are: UniProt protein accession code (primaryac), name of protein-coding gene as reported by UniProt (genename), UniProt protein name (description), length of protein AA-sequence (seqlength), whether protein was considered specific bait binder or not after filtering (specific), number of different peptides/number of spectras/sequence coverage of protein in pulldown P10XX (pc/sc/seqcov.P10XX), number of unique peptides of a protein (i.e. not shared with any other known protein) in pulldown P10XX (pc_sup.P10XX). The name of the bait corresponding to pulldown P10XX is given in the second row of the table. (XLS) [file pone.0023971.s007.xls]

## Sheet: Sheet1
					Peptide Counts										Spectral Counts										Sequence Coverage										Superspecific Peptide Counts
					TBK1		IKK-i		TANK		Sintbad		NAP1		TBK1		IKK-i		TANK		Sintbad		NAP1		TBK1		IKK-i		TANK		Sintbad		NAP1		TBK1		IKK-i		TANK		Sintbad		NAP1
primaryac	genename	description	seqlength	specific	pc.P1035	pc.P1036	pc.P1037	pc.P1038	pc.P1039	pc.P1040	pc.P1041	pc.P1042	pc.P1043	pc.P1044	sc.P1035	sc.P1036	sc.P1037	sc.P1038	sc.P1039	sc.P1040	sc.P1041	sc.P1042	sc.P1043	sc.P1044	seqcov.P1035	seqcov.P1036	seqcov.P1037	seqcov.P1038	seqcov.P1039	seqcov.P1040	seqcov.P1041	seqcov.P1042	seqcov.P1043	seqcov.P1044	pc_sup.P1035	pc_sup.P1036	pc_sup.P1037	pc_sup.P1038	pc_sup.P1039	pc_sup.P1040	pc_sup.P1041	pc_sup.P1042	pc_sup.P1043	pc_sup.P1044
Q9WUN2	Tbk1	Serine/threonine-protein kinase TBK1	729	TRUE	52	56	6	4	29	30	21	26	24	23	2803	3559	69	52	1616	1662	86	274	237	184	0.61	0.63	0.08	0.05	0.38	0.38	0.34	0.4	0.34	0.35	50	54	4	2	28	29	21	25	23	22
Q9R0T8	Ikbke	Inhibitor of nuclear factor kappa-B kinase subunit epsilon	717	TRUE	6	8	38	39	25	24		5	13	10	82	133	1156	1046	640	445		20	34	24	0.08	0.11	0.46	0.45	0.33	0.33		0.08	0.22	0.18	4	6	36	37	24	23		4	12	9
Q9QYP6-1	Azi2	5-azacytidine-induced protein 2	405	TRUE	17	16	3	2					11	11	142	167	12	2					184	189	0.42	0.41	0.07	0.05					0.31	0.31	4	4	3	2					4	3
P70347-1	Tank	TRAF family member-associated NF-kappa-B activator	448	TRUE	22	24	23	8	24	25					229	324	152	16	2960	3266					0.4	0.4	0.4	0.17	0.39	0.41					1	1	1	2	0	0
A2A9T0-2	Tbkbp1	TANK-binding kinase 1-binding protein 1	611	TRUE	13	15	2	2			29	15			57	67	2	2			394	661			0.22	0.22	0.03	0.03			0.59	0.26			13	15	2	2			1	15
B2RWU7	Al607873	Uncharacterized protein Al607873	1013	TRUE			2	1									2	1									0.02	0.01									2	1
P84091	Ap2m1	AP-2 complex subunit mu	435	TRUE					4	4									5	7									0.08	0.08									4	4
Q62210	Birc2	Baculoviral IAP repeat-containing protein 2	612	TRUE	4	5	2								5	10	2								0.05	0.07	0.03								2	4	1
O08863	Birc3	Baculoviral IAP repeat-containing protein 3	600	TRUE	6	5									8	7									0.1	0.09									4	4
Q60680-1	Chuk	Inhibitor of nuclear factor kappa-B kinase subunit alpha	745	TRUE					3	3									7	5									0.04	0.04									3	3
Q9JHS4	Clpx	ATP-dependent Clp protease ATP-binding subunit clpX-like, mitochondrial	634	TRUE	1		1		1						1		1		2						0.02		0.02		0.02						1		1		1
Q9JIQ3	Diablo	Diablo homolog, mitochondrial	237	TRUE		3										4										0.11										3
Q69Z23-1	Dnah17	Dynein heavy chain 17, axonemal	4481	TRUE		2										3										0.01										2
Q8VC03	Eml3	Echinoderm microtubule-associated protein-like 3	897	TRUE							5										7										0.09										5
Q99MI1-1	Erc1	ELKS/Rab6-interacting/CAST family member 1	1120	TRUE		3		2								3		3								0.03		0.02								3		2
P81069-1	Gabpb2	GA-binding protein subunit beta-2	414	TRUE		2	2	2	2	2						6	12	14	34	32						0.02	0.02	0.02	0.02	0.02						2	2	2	2	2
Q8BUV3	Gphn	Gephyrin	769	TRUE					3	3									7	8									0.04	0.04									3	3
Q8BUK6	Hook3	Protein Hook homolog 3	718	TRUE	2										2										0.01										2
O88351	Ikbkb	Inhibitor of nuclear factor kappa-B kinase subunit beta	757	TRUE					9	12									30	36									0.11	0.16									9	12
O88522	Ikbkg	NF-kappa-B essential modulator	412	TRUE					5	3									27	20									0.15	0.08									5	3
Q9ES52-1	Inpp5d	Phosphatidylinositol-3,4,5-trisphosphate 5-phosphatase 1	1191	TRUE	1	2									1	2									0.01	0.02									1	2
Q8VI75	Ipo4	Importin-4	1082	TRUE						2										2										0.02										2
Q6P9P6	Kif11	Kinesin-like protein KIF11	1052	TRUE	34	38									115	127									0.3	0.33									34	38
O08633	Krtap8-1	Keratin-associated protein 8-1	61	TRUE							1										1										0.11										1
Q9D4H7	Lonrf3	LON peptidase N-terminal domain and RING finger protein 3	753	TRUE							2										3										0.04										2
P70261	Pald	Paladin	859	TRUE									8										8										0.09										8
Q9D2Q8	S100a14	Protein S100-A14	104	TRUE									1										1										0.14										1
Q6ZWQ0-1	Syne2	Nesprin-2	6874	TRUE			1		1	1							2		2	2							0		0	0							1		1	1
Q3UKC1	Tax1bp1	Tax1-binding protein 1 homolog	814	TRUE		4					1		7	3		6					1		10	5		0.04					0.01		0.11	0.04		4					1		7	3
Q99JG7	Tnip2	TNFAIP3-interacting protein 2	430	TRUE		1			4	4						1			14	7						0.03			0.1	0.1						1			4	4
P39428	Traf1	TNF receptor-associated factor 1	409	TRUE	6	3	2		6	5					16	6	4		45	26					0.14	0.07	0.06		0.17	0.15					6	3	2		6	5
P39429-1	Traf2	TNF receptor-associated factor 2	501	TRUE	6	9	5		5	3					8	15	5		38	24					0.13	0.16	0.11		0.11	0.06					6	9	5		5	3
Q60803	Traf3	TNF receptor-associated factor 3	567	TRUE	5	11									6	17									0.08	0.17									5	11
P70398	Usp9x	Probable ubiquitin carboxyl-terminal hydrolase FAF-X	2559	TRUE					3	2									4	2									0.01	0.01									3	2
125116		K2M2_SHEEP Keratin, type II microfibrillar, component 7C	491	FALSE							28										333										0.52										13
13432173		K1CN_HUMAN Keratin, type I cytoskeletal 14 (Cytokeratin 14) (K14) (CK 14)	472	FALSE	28	19	30	22	19	14	23	26	19	20	452	449	531	356	554	567	461	628	321	209	0.48	0.31	0.47	0.39	0.32	0.28	0.48	0.57	0.45	0.44	2	2	2	2	1	1	2	3	3	2
1346343		K2C1_HUMAN Keratin, type II cytoskeletal 1 (Cytokeratin 1) (K1) (CK 1) (67 kDa cytokeratin) (Hair alpha protein)	644	FALSE	37	37	41	41	29	25	34	35	34	32	1599	1374	1558	1524	1910	2119	4419	6909	3019	1973	0.49	0.49	0.5	0.55	0.4	0.38	0.55	0.56	0.49	0.44	24	25	29	28	19	16	23	23	25	21
136429		trypsin [Sus scrofa]	231	FALSE	5	5	6	4	5	3	4	4	4	4	1446	1984	1472	860	3813	4136	1956	1937	1577	1647	0.29	0.29	0.33	0.2	0.29	0.16	0.25	0.25	0.25	0.25	5	5	6	4	5	3	4	4	4	4
162648		albumin [Bos taurus]	607	FALSE	23	20	24	18	21	19	15	17	9	18	99	62	140	37	144	163	75	84	41	51	0.46	0.4	0.43	0.38	0.35	0.31	0.27	0.31	0.18	0.36	21	18	22	16	19	17	13	17	8	16
23503075		K1CP_HUMAN Keratin, type I cytoskeletal 16 (Cytokeratin 16) (K16) (CK 16)	473	FALSE	22	15	29	20	16	12	23	23	17	19	372	391	474	308	462	455	411	578	242	186	0.42	0.24	0.47	0.38	0.27	0.24	0.54	0.52	0.37	0.45	6	4	6	6	4	3	10	9	7	7
547749		K1CJ_HUMAN Keratin, type I cytoskeletal 10 (Cytokeratin 10) (K10) (CK 10)	593	FALSE	30	30	34	33	24	25	29	34	30	27	1054	1265	1201	1123	1799	1857	2348	3246	1211	993	0.42	0.46	0.52	0.49	0.32	0.3	0.47	0.56	0.45	0.44	17	17	21	20	12	12	17	22	18	16
547751		K1CQ_HUMAN Keratin, type I cytoskeletal 17 (Cytokeratin 17) (K17) (CK 17) (39.1)	432	FALSE	21	16	24	15	15	12	14	16	11	11	232	234	307	208	476	492	298	355	161	128	0.35	0.27	0.39	0.25	0.26	0.24	0.24	0.34	0.22	0.21	2	3	3	1	2	2	0	1	1	1
547752		K22O_HUMAN Keratin, type II cytoskeletal 2 oral (Cytokeratin 2P) (K2P) (CK 2P)	638	FALSE	6	8	8	11	5	4	8	9	5	6	136	166	178	155	116	113	127	128	36	31	0.06	0.07	0.09	0.1	0.05	0.05	0.1	0.1	0.06	0.07	0	0	1	0	0	1	0	1	0	0
547754		K22E_HUMAN Keratin, type II cytoskeletal 2 epidermal (Cytokeratin 2e) (K2e) (CK 2e)	645	FALSE	29	30	33	39	29	25	33	35	25	27	587	711	706	769	1138	1165	1953	2446	1201	912	0.46	0.46	0.5	0.56	0.46	0.4	0.49	0.57	0.41	0.4	18	17	20	22	18	17	22	22	16	17
6016411		K1CM_HUMAN Keratin, type I cytoskeletal 13 (Cytokeratin 13) (K13) (CK 13)	458	FALSE	14	5	7	5	6	11	7	5	7	9	58	37	74	80	65	84	261	345	213	118	0.27	0.08	0.12	0.08	0.12	0.21	0.11	0.08	0.12	0.17	4	0	1	0	2	3	1	0	1	3
6685565		K1M6_HUMAN Keratin, type I cuticular HA6 (Hair keratin, type I HA6)	467	FALSE							8										173										0.16										1
6686299		K1MB_HUMAN Keratin, type I cuticular HA3-II (Hair keratin, type I HA3-II)	404	FALSE	3					2	12				68					234	229				0.05					0.03	0.28				0					0	1
virus1		TEV protease processed	2680	FALSE	8	12	9	7	9	7	8	6	4	4	732	930	609	313	694	794	397	727	318	187	0.02	0.04	0.04	0.03	0.03	0.03	0.04	0.03	0.02	0.02	8	12	9	7	9	7	8	6	4	4
Q8BWT1	Acaa2	3-ketoacyl-CoA thiolase, mitochondrial	397	FALSE							1										1										0.03										1
Q5SWU9-1	Acaca	Acetyl-CoA carboxylase 1	2345	FALSE	34	42	55	50	12	19	3	3	8	12	67	84	83	87	27	30	3	3	10	14	0.14	0.17	0.25	0.24	0.05	0.07	0.01	0.02	0.04	0.06	34	42	55	50	12	19	3	3	8	12
P68134	Acta1	Actin, alpha skeletal muscle	377	FALSE	12	12									156	197									0.29	0.29									1	1
P62737	Acta2	Actin, aortic smooth muscle	377	FALSE	12	12									156	197									0.29	0.29									1	1
P60710	Actb	Actin, cytoplasmic 1	375	FALSE	18	19	12	12	6	5	4	5	8	9	202	245	46	34	26	33	16	17	23	26	0.51	0.51	0.33	0.34	0.15	0.13	0.15	0.17	0.29	0.31	5	5	3	3	1	1	2	2	4	4
Q8BFZ3	Actbl2	Beta-actin-like protein 2	376	FALSE			6				2						19				6						0.18				0.09						1				1
P68033	Actc1	Actin, alpha cardiac muscle 1	377	FALSE	12	12									156	197									0.29	0.29									1	1
P63260	Actg1	Actin, cytoplasmic 2	375	FALSE	18	19	12	12	6	5	4	5	8	9	202	245	46	34	26	33	16	17	23	26	0.51	0.51	0.33	0.34	0.15	0.13	0.15	0.17	0.29	0.31	5	5	3	3	1	1	2	2	4	4
P63268	Actg2	Actin, gamma-enteric smooth muscle	376	FALSE	12	12									156	197									0.29	0.29									1	1
P57780	Actn4	Alpha-actinin-4	912	FALSE	1										1										0.01										1
Q99JY9	Actr3	Actin-related protein 3	418	FALSE	1										1										0.02										1
Q9Z0X1	Aifm1	Apoptosis-inducing factor 1, mitochondrial	612	FALSE							3	2									3	3									0.06	0.05									3	2
P47738	Aldh2	Aldehyde dehydrogenase, mitochondrial	519	FALSE									1										1										0.03										1
O35643	Ap1b1	AP-1 complex subunit beta-1	943	FALSE					8	7									59	65									0.06	0.06									1	1
P17426-1	Ap2a1	AP-2 complex subunit alpha-1	977	FALSE					15	14									39	50									0.14	0.13									12	13
P17427	Ap2a2	AP-2 complex subunit alpha-2	938	FALSE					12	11									34	28									0.13	0.12									9	10
Q9DBG3-1	Ap2b1	AP-2 complex subunit beta	937	FALSE					13	12									82	86									0.12	0.12									6	6
P84078	Arf1	ADP-ribosylation factor 1	181	FALSE									1										1										0.06										1
Q8BSL7	Arf2	ADP-ribosylation factor 2	181	FALSE									1										1										0.06										1
P61205	Arf3	ADP-ribosylation factor 3	181	FALSE									1										1										0.06										1
P61750	Arf4	ADP-ribosylation factor 4	180	FALSE									1										1										0.06										1
P84084	Arf5	ADP-ribosylation factor 5	180	FALSE									1										1										0.06										1
Q60875-1	Arhgef2	Rho guanine nucleotide exchange factor 2	985	FALSE						2										2										0.02										1
Q9WV32	Arpc1b	Actin-related protein 2/3 complex subunit 1B	372	FALSE	1	1									1	1									0.03	0.03									1	1
Q925I1-1	Atad3	ATPase family AAA domain-containing protein 3	591	FALSE							3	2									5	5									0.05	0.05									3	2
Q8VDN2	Atp1a1	Sodium/potassium-transporting ATPase subunit alpha-1	1023	FALSE						1										1										0.01										1
Q6PIE5	Atp1a2	Sodium/potassium-transporting ATPase subunit alpha-2	1020	FALSE						1										1										0.01										1
Q6PIC6	Atp1a3	Sodium/potassium-transporting ATPase subunit alpha-3	1013	FALSE						1										1										0.01										1
Q64436	Atp4a	Potassium-transporting ATPase alpha chain 1	1033	FALSE						1										1										0.01										1
Q03265	Atp5a1	ATP synthase subunit alpha, mitochondrial	553	FALSE									1										1										0.02										1
Q8R2Q8	Bst2	Bone marrow stromal antigen 2	172	FALSE	1										1										0.06										1
P24452	Capg	Macrophage-capping protein	352	FALSE			1										1										0.03										1
P47753	Capza1	F-actin-capping protein subunit alpha-1	286	FALSE	3	2									3	3									0.11	0.06									1	2
P47754	Capza2	F-actin-capping protein subunit alpha-2	286	FALSE		2										3										0.06										2
P47757-1	Capzb	F-actin-capping protein subunit beta	277	FALSE	3										4										0.12										3
P80314	Cct2	T-complex protein 1 subunit beta	535	FALSE	1										1										0.02										1
P80318	Cct3	T-complex protein 1 subunit gamma	545	FALSE		5	2									5	2									0.09	0.04									5	2
P80316	Cct5	T-complex protein 1 subunit epsilon	541	FALSE	1	3	1								1	3	2								0.02	0.05	0.02								1	3	1
P80313	Cct7	T-complex protein 1 subunit eta	544	FALSE	2	2									3	3									0.03	0.03									2	2
P42932	Cct8	T-complex protein 1 subunit theta	548	FALSE	2	2									3	2									0.04	0.04									2	2
P10810	Cd14	Monocyte differentiation antigen CD14	366	FALSE		3										3										0.07										3
Q61081	Cdc37	Hsp90 co-chaperone Cdc37	379	FALSE	2		14								4		21								0.06		0.36								2		14
P18760	Cfl1	Cofilin-1	166	FALSE									1										1										0.08										1
Q9WUM3	Coro1b	Coronin-1B	484	FALSE		1										1										0.01										1
Q9WUM4	Coro1c	Coronin-1C	474	FALSE	7	15	3								36	88	4								0.13	0.25	0.07								7	15	3
P10605	Ctsb	Cathepsin B	339	FALSE		1										2										0.04										1
Q7TMB8-1	Cyfip1	Cytoplasmic FMR1-interacting protein 1	1253	FALSE		1	1									1	1									0.01	0.01									1	1
Q5SXY1-1	Cytsb	Cytospin-B	1067	FALSE	2										3										0.02										2
P16381	D1Pas1	Putative ATP-dependent RNA helicase Pl10	660	FALSE		2	4	3		2						4	5	4		2						0.03	0.06	0.05		0.03						2	1	1		2
P53395	Dbt	Lipoamide acyltransferase component of branched-chain alpha-keto acid dehydrogenase complex, mitochondrial	482	FALSE			3										3										0.06										3
Q3U1J4	Ddb1	DNA damage-binding protein 1	1140	FALSE						4										5										0.03										4
Q62167	Ddx3x	ATP-dependent RNA helicase DDX3X	662	FALSE		2	4	3		2						4	5	4		2						0.03	0.06	0.05		0.03						2	1	1		2
Q62095	Ddx3y	ATP-dependent RNA helicase DDX3Y	658	FALSE		2				2						4				2						0.03				0.03						2				2
Q61656	Ddx5	Probable ATP-dependent RNA helicase DDX5	614	FALSE	2	7	1								3	8	1								0.03	0.11	0.02								2	6	1
P63037	Dnaja1	DnaJ homolog subfamily A member 1	397	FALSE		2	3				3	6	3			2	3				8	12	4			0.05	0.08				0.09	0.16	0.1			2	3				3	6	3
Q9QYJ0	Dnaja2	DnaJ homolog subfamily A member 2	412	FALSE	3	4	4					2		1	4	5	4					3		1	0.06	0.08	0.08					0.04		0.02	3	4	4					2		1
Q9DC23	Dnajc10	DnaJ homolog subfamily C member 10	793	FALSE								4										5										0.06										4
Q8BZN6-1	Dock10	Dedicator of cytokinesis protein 10	2150	FALSE		2	9	3								2	9	3								0.01	0.05	0.01								2	8	2
Q8C3J5	Dock2	Dedicator of cytokinesis protein 2	1828	FALSE	1	1									1	1									0.01	0.01									1	1
Q8C147-1	Dock8	Dedicator of cytokinesis protein 8	2100	FALSE		2										2										0.01										2
P32233	Drg1	Developmentally-regulated GTP-binding protein 1	367	FALSE			1	2									1	2									0.03	0.07									1	2
Q61495	Dsg1a	Desmoglein-1-alpha	1057	FALSE	1	1						1	1		4	2						1	2		0.01	0.01						0.01	0.01		1	1						1	1
Q7TSF1	Dsg1b	Desmoglein-1-beta	1060	FALSE	1	1						1	1		4	2						1	2		0.01	0.01						0.01	0.01		1	1						1	1
Q7TSF0-1	Dsg1c	Desmoglein-1-gamma	911	FALSE	1	1									4	2									0.01	0.01									1	1
P10126	Eef1a1	Elongation factor 1-alpha 1	462	FALSE	8	10	12		11	10	9	9	6	7	10	26	24		54	64	116	276	36	45	0.16	0.18	0.22		0.2	0.17	0.22	0.22	0.16	0.18	2	4	5		4	4	3	3	2	2
Q9D8N0	Eef1g	Elongation factor 1-gamma	437	FALSE							1										1										0.02										1
P58252	Eef2	Elongation factor 2	858	FALSE					6	3	2								8	3	2								0.06	0.03	0.02								6	3	2
Q6ZWX6	Eif2s1	Eukaryotic translation initiation factor 2 subunit 1	315	FALSE	1		1								1		1								0.04		0.04								1		1
Q99L45	Eif2s2	Eukaryotic translation initiation factor 2 subunit 2	331	FALSE	1										1										0.03										1
P60843	Eif4a1	Eukaryotic initiation factor 4A-I	406	FALSE		2								1		2								1		0.04								0.03		2								1
P10630-1	Eif4a2	Eukaryotic initiation factor 4A-II	407	FALSE		2								1		2								1		0.04								0.03		2								1
P17182	Eno1	Alpha-enolase	434	FALSE							5	5	5	5							9	12	8	6							0.17	0.17	0.17	0.17							3	3	3	3
Q8VDI1-1	Epsti1	Epithelial-stromal interaction protein 1	314	FALSE		1		1								1		1								0.04		0.04								1		1
P26151	Fcgr1	High affinity immunoglobulin gamma Fc receptor I	404	FALSE							1										1										0.02										1
Q9JJ28	Flii	Protein flightless-1 homolog	1271	FALSE	1	3									1	4									0.01	0.02									1	3
P56959	Fus	RNA-binding protein FUS	518	FALSE		1										1										0.02										1
P16858	Gapdh	Glyceraldehyde-3-phosphate dehydrogenase	333	FALSE		1			1	1		2	2	3		1			1	1		5	2	4		0.05			0.05	0.05		0.11	0.11	0.1		1			1	1		2	2	3
P08752	Gnai2	Guanine nucleotide-binding protein G(i) subunit alpha-2	355	FALSE	6	6									14	11									0.16	0.16									3	3
P62874	Gnb1	Guanine nucleotide-binding protein G(I)/G(S)/G(T) subunit beta-1	340	FALSE	3	4									4	8									0.08	0.12									1	2
P62880	Gnb2	Guanine nucleotide-binding protein G(I)/G(S)/G(T) subunit beta-2	340	FALSE	3	4									4	8									0.08	0.12									1	2
Q8R1M2	H2afj	Histone H2A.J	129	FALSE							2										3										0.2										2
P84244	H3f3b,H3f3a	Histone H3.3	136	FALSE							2										3										0.12										2
Q9JLZ6-1	Hic2	Hypermethylated in cancer 2 protein	672	FALSE		1										2										0.02										1
Q8CGP5	Hist1h2af	Histone H2A type 1-F	130	FALSE							2										3										0.2										2
Q8CGP6	Hist1h2ah	Histone H2A type 1-H	128	FALSE							2										3										0.2										2
Q8CGP7	Hist1h2ak	Histone H2A type 1-K	130	FALSE							2										3										0.2										2
P22752	Hist1h2ao,Hist1h2an,Hist1h2ae,Hist1h2ad,Hist1h2ai,Hist1h2ac,Hist1h2ab,Hist1h2ag	Histone H2A type 1	130	FALSE							2										3										0.2										2
Q64475	Hist1h2bb	Histone H2B type 1-B	126	FALSE							1										5										0.12										1
Q6ZWY9	Hist1h2bg,Hist1h2be,Hist1h2bc	Histone H2B type 1-C/E/G	126	FALSE							1										5										0.12										1
Q64478	Hist1h2bh	Histone H2B type 1-H	126	FALSE							1										5										0.12										1
P10853	Hist1h2bj,Hist1h2bl,Hist1h2bf,Hist1h2bn	Histone H2B type 1-F/J/L	126	FALSE							1										5										0.12										1
Q8CGP1	Hist1h2bk	Histone H2B type 1-K	126	FALSE							1										5										0.12										1
P10854	Hist1h2bm	Histone H2B type 1-M	126	FALSE							1										5										0.12										1
Q8CGP2-1	Hist1h2bp	Histone H2B type 1-P	126	FALSE							1										5										0.12										1
P68433	Hist1h3g,Hist1h3a,Hist1h3h,Hist1h3i	Histone H3.1	136	FALSE							2										3										0.12										2
P62806	Hist1h4b,Hist2h4a,Hist1h4f,Hist1h4a,Hist4h4,Hist1h4j,Hist1h4h,Hist1h4k,Hist1h4m,Hist1h4c,Hist1h4i,Hist1h4d	Histone H4	103	FALSE							2										4										0.21										2
Q6GSS7	Hist2h2aa2,Hist2h2aa1	Histone H2A type 2-A	130	FALSE							2										3										0.2										2
Q64523	Hist2h2ac	Histone H2A type 2-C	129	FALSE							2										3										0.2										2
Q64525	Hist2h2bb	Histone H2B type 2-B	126	FALSE							1										5										0.12										1
Q64524	Hist2h2be	Histone H2B type 2-E	126	FALSE							1										5										0.12										1
P84228	Hist2h3c2,Hist2h3c1,Hist1h3f,Hist1h3c,Hist1h3d,Hist2h3b,Hist1h3b,Hist1h3e	Histone H3.2	136	FALSE							2										3										0.12										2
Q8BFU2	Hist3h2a	Histone H2A type 3	130	FALSE							2										3										0.2										2
Q9D2U9	Hist3h2ba	Histone H2B type 3-A	126	FALSE							1										5										0.12										1
Q8CGP0	Hist3h2bb	Histone H2B type 3-B	126	FALSE							1										5										0.12										1
Q9Z2X1-1	Hnrnpf	Heterogeneous nuclear ribonucleoprotein F	415	FALSE		2					1	1				2					1	1				0.05					0.02	0.02				2					1	1
O35737	Hnrnph1	Heterogeneous nuclear ribonucleoprotein H	449	FALSE							1	1									1	1									0.02	0.02									1	1
P70333	Hnrnph2	Heterogeneous nuclear ribonucleoprotein H2	449	FALSE							1	1									1	1									0.02	0.02									1	1
P51660	Hsd17b4	Peroxisomal multifunctional enzyme type 2	735	FALSE				1										2										0.02										1
P07901	Hsp90aa1	Heat shock protein HSP 90-alpha	733	FALSE			2	6			1		3	1			3	9			1		4	2			0.03	0.1			0.02		0.06	0.02			1	3			0		1	0
P11499	Hsp90ab1	Heat shock protein HSP 90-beta	724	FALSE		2	2	7			1		3	1		2	4	13			1		4	2		0.03	0.03	0.12			0.02		0.05	0.02		1	1	3			0		0	0
P08113	Hsp90b1	Endoplasmin	802	FALSE									3										3										0.04										2
Q61316	Hspa4	Heat shock 70 kDa protein 4	841	FALSE			2						2	2			2						2	3			0.02						0.03	0.03			2						2	2
P20029	Hspa5	78 kDa glucose-regulated protein	655	FALSE	13	28	14	15	14	17	7		4		39	79	38	29	95	109	22		6		0.22	0.4	0.24	0.26	0.25	0.29	0.16		0.09		11	26	12	13	12	16	6		2
P63017	Hspa8	Heat shock cognate 71 kDa protein	646	FALSE	21	33	30	21	24	24	20	20	25	16	71	180	79	52	274	374	177	273	191	75	0.31	0.46	0.43	0.32	0.37	0.4	0.37	0.33	0.44	0.32	13	19	17	12	16	18	13	12	18	11
P38647	Hspa9	Stress-70 protein, mitochondrial	679	FALSE	7	17	7	6	8	10	3		9	2	17	45	15	8	25	45	4		21	2	0.1	0.24	0.09	0.07	0.15	0.18	0.06		0.19	0.04	6	16	6	5	8	10	3		9	2
Q99P31	Hspbp1	Hsp70-binding protein 1	357	FALSE									1	2									1	3									0.03	0.06									1	2
P63038-1	Hspd1	60 kDa heat shock protein, mitochondrial	573	FALSE		2										3										0.03										1
Q61699-1	Hsph1	Heat shock protein 105 kDa	858	FALSE			2		3	3			2	2			2		4	3			2	2			0.02		0.03	0.03			0.03	0.03			2		3	3			2	2
Q9JKF1	Iqgap1	Ras GTPase-activating-like protein IQGAP1	1657	FALSE	6	8	3	19	2		19	11			9	11	3	23	2		31	12			0.03	0.04	0.02	0.13	0.01		0.15	0.09			6	8	3	19	2		19	11
Q02257	Jup	Junction plakoglobin	745	FALSE	9	2	7	4			3	4	3	2	14	2	13	6			11	20	9	4	0.13	0.03	0.09	0.06			0.05	0.06	0.04	0.03	9	2	7	4			3	4	3	2
P02535-1	Krt10	Keratin, type I cytoskeletal 10	570	FALSE	12							11		11	542							931		347	0.16							0.18		0.15	0							1		0
Q61765	Krt31	Keratin, type I cuticular Ha1	416	FALSE							13										272										0.29										1
Q8K0Y2	Krt33a	Keratin, type I cuticular Ha3-I	404	FALSE							10										141										0.24										1
Q922U2	Krt5	Keratin, type II cytoskeletal 5	580	FALSE	22	21	23	25	15	13	17	18	13	16	302	278	338	326	198	187	446	660	249	212	0.25	0.25	0.27	0.27	0.2	0.19	0.23	0.23	0.18	0.21	8	8	9	9	6	6	7	7	7	7
P50446	Krt6a	Keratin, type II cytoskeletal 6A	553	FALSE	18	15	19	21	9	7	14	17	12	15	253	229	291	258	178	173	359	651	216	170	0.24	0.2	0.26	0.27	0.13	0.1	0.23	0.26	0.2	0.22	1	0	1	1	1	1	1	1	1	2
Q9Z331	Krt6b	Keratin, type II cytoskeletal 6B	562	FALSE					9	7									178	173									0.13	0.1									1	1
Q9R0H5	Krt71	Keratin, type II cytoskeletal 71	524	FALSE						4	7			4						289	580			296						0.06	0.12			0.06						0	1			0
Q6IME9	Krt72	Keratin, type II cytoskeletal 72	520	FALSE	4		4	5	3	3	4	4	4	3	28		45	70	59	68	74	79	62	44	0.06		0.06	0.07	0.04	0.04	0.06	0.07	0.07	0.04	1		1	1	1	1	1	1	1	1
Q6NXH9	Krt73	Keratin, type II cytoskeletal 73	539	FALSE	4	5	4	7	4		6	7	5	4	102	117	114	151	280		614	916	435	318	0.07	0.08	0.06	0.09	0.06		0.09	0.1	0.08	0.06	0	0	0	0	0		0	1	1	0
Q8BGZ7	Krt75	Keratin, type II cytoskeletal 75	551	FALSE	10		14	15	8	6	12	12	10	10	169		205	206	96	87	339	590	223	159	0.14		0.19	0.2	0.12	0.09	0.21	0.19	0.17	0.16	1		2	2	0	0	2	2	2	1
Q3UV17	Krt76	Keratin, type II cytoskeletal 2 oral	594	FALSE	4	5	6	9	5	5	7	9	6	7	216	236	246	187	312	370	204	226	48	62	0.05	0.06	0.08	0.1	0.06	0.07	0.1	0.09	0.08	0.1	1	1	1	1	1	1	1	2	1	1
Q6IFZ6	Krt77	Keratin, type II cytoskeletal 1b	572	FALSE	5	6	6	9	6	5	7	6	4	6	144	157	149	173	288	291	612	807	409	298	0.05	0.05	0.05	0.12	0.08	0.07	0.09	0.08	0.06	0.07	0	0	0	3	1	1	2	1	1	1
P11679	Krt8	Keratin, type II cytoskeletal 8	490	FALSE			7	7	6	4	5	5	5	6			161	132	79	63	102	90	25	24			0.07	0.07	0.07	0.06	0.06	0.06	0.08	0.07			0	0	0	0	0	0	1	0
Q6IMF0	Krt83	Keratin, type II cuticular Hb3	495	FALSE							15										129										0.24										1
Q9Z2T6	Krt85	Keratin, type II cuticular Hb5	507	FALSE							16										190										0.25										2
P06151	Ldha	L-lactate dehydrogenase A chain	332	FALSE							3		2								4		3								0.08		0.07								3		2
P25911-1	Lyn	Tyrosine-protein kinase Lyn	512	FALSE	2	2									3	2									0.04	0.04									2	2
Q91W89	Man2c1	Alpha-mannosidase 2C1	1039	FALSE					5	5									10	12									0.04	0.05									5	5
P27546-1	Map4	Microtubule-associated protein 4	1125	FALSE	2	4		4							4	5		6							0.02	0.04		0.05							2	4		1
P63085	Mapk1	Mitogen-activated protein kinase 1	358	FALSE						4										7										0.1										2
Q3THS6	Mat2a	S-adenosylmethionine synthase isoform type-2	395	FALSE					1										3										0.03										1
Q99MR8	Mccc1	Methylcrotonoyl-CoA carboxylase subunit alpha, mitochondrial	717	FALSE	2	1		2							2	1		4							0.03	0.01		0.03							2	1		2
Q3ULD5	Mccc2	Methylcrotonoyl-CoA carboxylase beta chain, mitochondrial	563	FALSE	3										3										0.06										3
P25206	Mcm3	DNA replication licensing factor MCM3	812	FALSE					5	4	2								6	6	2								0.06	0.05	0.04								5	4	2
Q8VDD5	Myh9	Myosin-9	1960	FALSE	97	108	38	29							481	521	49	34							0.38	0.42	0.19	0.16							74	86	31	27
Q3THE2	Myl12b	Myosin regulatory light chain 12B	172	FALSE	4	6	2								19	25	2								0.23	0.4	0.12								2	2	2
Q60605-1	Myl6	Myosin light polypeptide 6	151	FALSE	6	2									10	4									0.44	0.13									5	1
Q9JMH9-1	Myo18a	Myosin-XVIIIa	2050	FALSE	4	3									4	3									0.02	0.02									4	3
Q9WTI7-1	Myo1c	Myosin-Ic	1063	FALSE	8	13									10	18									0.06	0.1									1	1
Q5SYD0-1	Myo1d	Myosin-Id	1006	FALSE	10	8									12	11									0.09	0.07									2	1
Q5SUA5	Myo1g	Myosin-Ig	1024	FALSE	3	3									3	4									0.03	0.03									3	3
Q99104	Myo5a	Myosin-Va	1853	FALSE	6	11									6	13									0.04	0.07									5	9
P09405	Ncl	Nucleolin	707	FALSE		2										2										0.02										2
Q61937	Npm1	Nucleophosmin	292	FALSE	3	3									3	3									0.1	0.1									3	3
Q99P88	Nup155	Nuclear pore complex protein Nup155	1391	FALSE					3	5									5	5									0.02	0.03									3	5
Q60597-1	Ogdh	2-oxoglutarate dehydrogenase, mitochondrial	1023	FALSE						1										2										0.01										1
Q91ZA3	Pcca	Propionyl-CoA carboxylase alpha chain, mitochondrial	724	FALSE			2	2									2	2									0.03	0.03									2	2
Q99MN9	Pccb	Propionyl-CoA carboxylase beta chain, mitochondrial	541	FALSE	4	2	3								5	2	3								0.09	0.04	0.07								4	2	3
Q922R8	Pdia6	Protein disulfide-isomerase A6	440	FALSE									1										1										0.03										1
Q9WUA3-1	Pfkp	6-phosphofructokinase type C	784	FALSE								1										7										0.01										1
P52480-1	Pkm2	Pyruvate kinase isozymes M1/M2	531	FALSE								2	1									2	1									0.05	0.02									2	1
Q9ERS5	Plekha2	Pleckstrin homology domain-containing family A member 2	425	FALSE							1										1										0.03										1
Q9CPS7	Pno1	RNA-binding protein PNO1	248	FALSE	1	1									1	1									0.04	0.04									1	1
Q9D787	Ppil2	Peptidyl-prolyl cis-trans isomerase-like 2	521	FALSE						1										1										0.03										1
P62141	Ppp1cb	Serine/threonine-protein phosphatase PP1-beta catalytic subunit	327	FALSE		1										2										0.03										1
Q9DBR7-1	Ppp1r12a	Protein phosphatase 1 regulatory subunit 12A	1029	FALSE	3	2									3	2									0.03	0.02									2	2
P63330	Ppp2ca	Serine/threonine-protein phosphatase 2A catalytic subunit alpha isoform	309	FALSE						1										1										0.04										1
P62715	Ppp2cb	Serine/threonine-protein phosphatase 2A catalytic subunit beta isoform	309	FALSE						1										1										0.04										1
P35700	Prdx1	Peroxiredoxin-1	199	FALSE	2		2						2	1	2		2						3	1	0.11		0.11						0.11	0.05	2		2						2	1
Q99KP6-1	Prpf19	Pre-mRNA-processing factor 19	504	FALSE	5	4									6	8									0.09	0.07									5	4
P62196	Psmc5	26S protease regulatory subunit 8	406	FALSE	1	1	1								1	2	1								0.03	0.03	0.03								1	1	1
Q9QVP9	Ptk2b	Protein-tyrosine kinase 2-beta	1009	FALSE						2										2										0.02										2
O08602	Raet1a	Retinoic acid early-inducible protein 1-alpha	253	FALSE	2	1	1								6	10	2								0.09	0.05	0.05								1	1	1
O08603	Raet1b	Retinoic acid early-inducible protein 1-beta	253	FALSE		1	1									10	2									0.05	0.05									1	1
O08604	Raet1c	Retinoic acid early-inducible protein 1-gamma	253	FALSE		1	1									10	2									0.05	0.05									1	1
Q9JI58	Raet1d	Retinoic acid early-inducible protein 1-delta	249	FALSE		1	1									10	2									0.05	0.05									1	1
Q9CZQ6	Raet1e	Retinoic acid early-inducible protein 1-epsilon	251	FALSE		1	1									10	2									0.05	0.05									1	1
Q9EP71	Rai14	Ankycorbin	979	FALSE	1	1									1	1									0.01	0.01									1	1
Q6A0D4	Rftn1	Raftlin	554	FALSE	1	1									1	1									0.02	0.02									1	1
Q9CXW4	Rpl11	60S ribosomal protein L11	178	FALSE	3	3							1	1	5	3							2	1	0.16	0.16							0.08	0.08	3	3							1	1
P35979	Rpl12	60S ribosomal protein L12	165	FALSE	2										2										0.14										2
P63325	Rps10	40S ribosomal protein S10	165	FALSE	3	3									3	3									0.18	0.14									3	3
P62264	Rps14	40S ribosomal protein S14	151	FALSE	1	1			2						3	2			6						0.07	0.07			0.16						1	1			2
P14131	Rps16	40S ribosomal protein S16	146	FALSE	2		2								2		3								0.12		0.12								2		2
P63276	Rps17	40S ribosomal protein S17	135	FALSE		1										1										0.07										1
Q9CZX8	Rps19	40S ribosomal protein S19	145	FALSE	5	3	4		3	2	1				13	13	8		8	6	1				0.3	0.19	0.26		0.17	0.11	0.07				5	3	4		3	2	1
P62852	Rps25	40S ribosomal protein S25	125	FALSE	1										1										0.07										1
P62983	Rps27a	Ubiquitin-40S ribosomal protein S27a	156	FALSE							1	1	1	1							12	7	11	8							0.1	0.1	0.1	0.1							1	1	1	1
P62908	Rps3	40S ribosomal protein S3	243	FALSE	2					2	2				4					4	8				0.07					0.1	0.12				2					2	2
P97351	Rps3a	40S ribosomal protein S3a	264	FALSE	1										1										0.05										1
P97461	Rps5	40S ribosomal protein S5	204	FALSE	3	4	3								4	8	4								0.09	0.14	0.12								3	4	3
P62082	Rps7	40S ribosomal protein S7	194	FALSE	3	6	3							1	9	16	5							1	0.13	0.2	0.12							0.06	3	6	3							1
Q91YK2	Rrp1b	Ribosomal RNA processing protein 1 homolog B	724	FALSE								2										4										0.03										2
P60122	Ruvbl1	RuvB-like 1	456	FALSE					1										1										0.03										1
Q9CY58-1	Serbp1	Plasminogen activator inhibitor 1 RNA-binding protein	407	FALSE	2	2	3								2	6	5								0.07	0.07	0.09								2	2	3
Q8VIJ6	Sfpq	Splicing factor, proline- and glutamine-rich	699	FALSE					2	2									3	3									0.04	0.04									2	2
Q9D5J6	Shpk	Sedoheptulokinase	476	FALSE	1	1	1		1			2			4	3	1		1			6			0.03	0.03	0.03		0.03			0.05			1	1	1		1			2
P51881	Slc25a5	ADP/ATP translocase 2	298	FALSE							3	2									9	3									0.11	0.08									2	1
P58242	Smpdl3b	Acid sphingomyelinase-like phosphodiesterase 3b	456	FALSE	2	3									3	5									0.03	0.07									2	3
Q62266	Sprr1a	Cornifin-A	144	FALSE								1										4										0.17										1
P70279	Surf6	Surfeit locus protein 6	355	FALSE					1										416										0.02										1
P11983-1	Tcp1	T-complex protein 1 subunit alpha	556	FALSE	3	4	1					2		5	3	6	2					2		6	0.05	0.08	0.02					0.04		0.1	3	1	1					2		1
P97499	Tep1	Telomerase protein component 1	2629	FALSE	1	1		1							3	11		3							0	0		0							1	1		1
Q9D880	Timm50	Mitochondrial import inner membrane translocase subunit TIM50	353	FALSE					1		1	5	2	3					1		2	9	3	4					0.03		0.03	0.19	0.08	0.11					1		1	5	2	3
Q9JHJ0	Tmod3	Tropomodulin-3	352	FALSE	3	2									4	3									0.09	0.05									3	2
Q8BKI2-1	Tnrc6b	Trinucleotide repeat-containing gene 6B protein	1810	FALSE	1	1			1						1	1			1						0.01	0.01			0.01						1	1			1
P58771-2	Tpm1	Tropomyosin alpha-1 chain	284	FALSE	5	6									8	10									0.13	0.15									1	2
P21107-2	Tpm3	Tropomyosin alpha-3 chain	284	FALSE	10	11									33	31									0.31	0.33									6	7
Q6IRU2	Tpm4	Tropomyosin alpha-4 chain	248	FALSE	3	4									6	8									0.09	0.11									1	1
Q9CQN1	Trap1	Heat shock protein 75 kDa, mitochondrial	706	FALSE			6	5			1		1	1			11	8			1		2	2			0.08	0.08			0.02		0.02	0.02			6	4			0		0	0
P68369	Tuba1a	Tubulin alpha-1A chain	451	FALSE	2	3	5		7	3	8	8	9		2	9	15		13	7	75	39	41		0.06	0.06	0.12		0.22	0.06	0.25	0.25	0.28		1	1	1		2	1	2	2	2
P05213	Tuba1b	Tubulin alpha-1B chain	451	FALSE	2	3	5		7	3	8	8	9	10	2	9	15		13	7	75	39	41	33	0.06	0.06	0.12		0.22	0.06	0.25	0.25	0.28	0.31	1	1	1		2	1	2	2	2	0
P68373	Tuba1c	Tubulin alpha-1C chain	449	FALSE	2	3	5		7	3	8	8	9	10	2	9	15		13	7	75	39	41	33	0.06	0.06	0.12		0.22	0.06	0.25	0.25	0.28	0.31	1	1	1		2	1	2	2	2	0
P05214	Tuba3b,Tuba3a	Tubulin alpha-3 chain	450	FALSE		3	5									9	15									0.06	0.12									1	1
P68368	Tuba4a	Tubulin alpha-4A chain	448	FALSE			5			2			6	7			13			3			27	23			0.12			0.04			0.19	0.22			1			1			1	1
P68372	Tubb2c	Tubulin beta-2C chain	445	FALSE		6	11		7	4	10	2	11	12		14	21		44	63	47	2	79	30		0.14	0.26		0.15	0.09	0.24	0.05	0.24	0.32		0	1		1	1	1	1	1	1
P99024	Tubb5	Tubulin beta-5 chain	444	FALSE	4	7	10		8	4	10	5	12	12	6	16	19		52	65	66	21	81	32	0.1	0.17	0.22		0.19	0.09	0.24	0.14	0.28	0.33	0	1	1		2	1	2	2	3	2
Q922F4	Tubb6	Tubulin beta-6 chain	447	FALSE			7				5		8				11				29		53				0.15				0.11		0.17				2				1		2
Q8BFR5-1	Tufm	Elongation factor Tu, mitochondrial	452	FALSE					1		2	4	4	6					1		5	9	5	9					0.03		0.06	0.14	0.11	0.16					1		2	1	2	3
Q6PAM1-1	Txlna	Alpha-taxilin	554	FALSE	15	26									47	67									0.27	0.43									6	11
P62984	Uba52	Ubiquitin-60S ribosomal protein L40	128	FALSE							1	1	1	1							12	7	11	8							0.12	0.12	0.12	0.12							1	1	1	1
P0CG49	Ubb	Polyubiquitin-B	305	FALSE							1	1	1	1							12	7	11	8							0.21	0.21	0.21	0.21							1	1	1	1
P0CG50	Ubc	Polyubiquitin-C	734	FALSE							1	1	1	1							12	7	11	8							0.2	0.2	0.2	0.2							1	1	1	1
P62259	Ywhae	14-3-3 protein epsilon	255	FALSE							2										2										0.09										2
